# Supplementary material for: Distinguishing moral hazard from access for high-cost healthcare under insurance
Source: PLoS One. 2020 Apr 17;15(4):e0231768. doi: 10.1371/journal.pone.0231768 (PMC7164657; doi:10.1371/journal.pone.0231768)
Supplement: S2 Data — (ZIP) [file pone.0231768.s014.zip]

Archive with 5 entries (5 files):
- Stata_Files/amazon_data.dta
- Stata_Files/fulldata_stata.dta
- Stata_Files/main_script.do
- Stata_Files/MWW_Ttest.do
- Stata_Files/ReadMe.txt
