# Supplementary material for: Distinguishing moral hazard from access for high-cost healthcare under insurance
Source: PLoS One. 2020 Apr 17;15(4):e0231768. doi: 10.1371/journal.pone.0231768 (PMC7164657; doi:10.1371/journal.pone.0231768)
Supplement: S2 Data — (ZIP) [file pone.0231768.s014.zip › Stata_Files/main_script.do]

/*------------------------------------------------------------------------------
Main Analysis Script for PLOS ONE submission
Paper: DISTINGUISHING MORAL HAZARD FROM ACCESS 
IN THE CONTEXT OF HIGH-COST HEALTHCARE 
Last modified: 12/22/2019
------------------------------------------------------------------------------*/

// put data file and this script in the same folder and set path to the folder

set more off

/*------------------------------------------------------------------------------
*** Main Regression Online Census-Weighted Experiment (Amazon Sample)
------------------------------------------------------------------------------*/
global treatment = "insurance_type Drug_Type c.Drug_Type#c.insurance_type"
global control = "Age Education Hispanic_indicator Race Sex before_tax_income Spending_power acutual_insurance_status"


* no insuracen v. traditional insurance
* model 3 is the manipulation check ensuring that the subjects understand the treatment assignment
* model 4 is the impossibility check
* model 5 is the a combination of the two checks
 
est clear

use "amazon_data.dta", clear
drop if Insurance_Type > 1
* generate insurance_type to match the global variable
gen insurance_type = Insurance_Type
eststo model1: reg Bucarin_consumption $treatment  
eststo model2: reg Bucarin_consumption $treatment $control 
eststo model3: reg Bucarin_consumption $treatment $control if Insurance_Type == hypothetical_insurance_status

drop if Insurance_Type == 0 & Spending_power <= 8 & Bucarin_consumption == 1
eststo model4: reg Bucarin_consumption $treatment $control
eststo model5: reg Bucarin_consumption $treatment $control if Insurance_Type == hypothetical_insurance_status

esttab using no_traditional_comparison.csv, se replace ///
keep(*insurance_type *Drug_Type* _cons) ///
scalars("r2 R-squared" "N") sfmt(%9.3f %9.3f %9.0gc) b(%8.3f) se(%8.3f) star par 


* traditional insurance v. indemnity insurance
* model 3 is the manipulation check
use "amazon_data.dta", clear
drop if Insurance_Type < 1
gen insurance_type = Insurance_Type - 1
est clear
eststo model1: reg Bucarin_consumption $treatment
eststo model2: reg Bucarin_consumption $treatment $control 
eststo model3: reg Bucarin_consumption $treatment $control if Insurance_Type == hypothetical_insurance_status

esttab using traditional_indemnity_comparison.csv, se replace ///
keep(*insurance_type *Drug_Type* _cons) ///
scalars("r2 R-squared" "N") sfmt(%9.3f %9.3f %9.0gc) b(%8.3f) se(%8.3f) star par 


/*------------------------------------------------------------------------------
*** Main Regression Online Census-Weighted Experiment (SSI Sample)
------------------------------------------------------------------------------*/


use "fulldata_stata.dta", clear

*** no insurance vs indemnity insurance
keep if Insurance <= 1
**  full sample
eststo model1: reg Outcome Insurance##Value
eststo model2: reg Outcome Insurance##Value i.Age2 i.Education i.Hispanic i.Race1 i.Sex i.Income i.Vignette
eststo model3: logit Outcome Insurance##Value
eststo model4: logit Outcome Insurance##Value i.Age2 i.Education i.Hispanic i.Race1 i.Sex i.Income i.Vignette
eststo model5: probit Outcome Insurance##Value
eststo model6: probit Outcome Insurance##Value i.Age2 i.Education i.Hispanic i.Race1 i.Sex i.Income i.Vignette
esttab using main1.csv, replace se ///
drop(*.Age2 *.Education *.Hispanic *.Race1 *.Sex *.Income *.Vignette 0.* 1.Insurance#0.*) ///
scalars("r2 R-squared" "r2_p pseudo R-squared" "N") sfmt(%9.3f %9.3f %9.0gc) b(%8.3f) se(%8.3f) star par 

** impossibility screened
drop if PP <= 80000 & Insurance == 0 & Outcome == 1 & Vignette == 1
drop if PP <= 125000 & Insurance == 0 & Outcome == 1 & Vignette == 2
drop if PP <= 55000 & Insurance == 0 & Outcome == 1 & Vignette == 3
drop if PP <= 45000 & Insurance == 0 & Outcome == 1 & Vignette == 4
drop if PP <= 15000 & Insurance == 0 & Outcome == 1 & Vignette == 5
drop if PP <= 20000 & Insurance == 0 & Outcome == 1 & Vignette == 6
drop if PP <= 70000 & Insurance == 0 & Outcome == 1 & Vignette == 7
drop if PP <= 85000 & Insurance == 0 & Outcome == 1 & Vignette == 8
eststo model1: reg Outcome Insurance##Value
eststo model2: reg Outcome Insurance##Value i.Age2 i.Education i.Hispanic i.Race1 i.Sex i.Income i.Vignette
eststo model3: logit Outcome Insurance##Value
eststo model4: logit Outcome Insurance##Value i.Age2 i.Education i.Hispanic i.Race1 i.Sex i.Income i.Vignette
eststo model5: probit Outcome Insurance##Value
eststo model6: probit Outcome Insurance##Value i.Age2 i.Education i.Hispanic i.Race1 i.Sex i.Income i.Vignette
esttab using main12.csv, replace se ///
drop(*.Age2 *.Education *.Hispanic *.Race1 *.Sex *.Income *.Vignette 0.* 1.Insurance#0.*) ///
scalars("r2 R-squared" "r2_p pseudo R-squared" "N") sfmt(%9.3f %9.3f %9.0gc) b(%8.3f) se(%8.3f) star par 

use "fulldata_stata.dta", clear
*** traditional insurance vs indemnity insurance
keep if Insurance >= 1
gen Insurance1 = Insurance - 1
eststo model1: reg Outcome Insurance1##Value
eststo model2: reg Outcome Insurance1##Value i.Age2 i.Education i.Hispanic i.Race1 i.Sex i.Income i.Vignette
eststo model3: logit Outcome Insurance1##Value
eststo model4: logit Outcome Insurance1##Value i.Age2 i.Education i.Hispanic i.Race1 i.Sex i.Income i.Vignette
eststo model5: probit Outcome Insurance1##Value
eststo model6: probit Outcome Insurance1##Value i.Age2 i.Education i.Hispanic i.Race1 i.Sex i.Income i.Vignette
esttab using main2.csv, replace se ///
drop(*.Age2 *.Education *.Hispanic *.Race1 *.Sex *.Income *.Vignette 0.* 1.Insurance1#0.*) ///
scalars("r2 R-squared" "r2_p pseudo R-squared" "N") sfmt(%9.3f %9.3f %9.0gc) b(%8.3f) se(%8.3f) star par 


/*------------------------------------------------------------------------------
*** Separate Vignette
------------------------------------------------------------------------------*/

*** create vignette specific datasets
forval vig = 1/8{
use "fulldata_stata.dta", clear
keep if Vignette == `vig'
local vigtag: word `vig' of `c(ALPHA)'
save data_vignette`vigtag'.dta, replace
}

eststo clear
**** vignette A  analysis
use "data_vignetteA.dta", clear
keep if Insurance <= 1
eststo model1: reg Outcome Insurance##Value
eststo model2: reg Outcome Insurance##Value i.Age2 i.Education i.Hispanic i.Race1 i.Sex i.Income i.Vignette
esttab using mainA1.csv, replace se ///
drop(*.Age2 *.Education *.Hispanic *.Race1 *.Sex *.Income *.Vignette 0.* 1.Insurance#0.*) ///
scalars("r2 R-squared" "N") sfmt(%9.3f %9.0gc) b(%8.3f) se(%8.3f) star par 

drop if PP <= 80000 & Insurance == 0 & Outcome == 1
eststo model1: reg Outcome Insurance##Value
eststo model2: reg Outcome Insurance##Value i.Age2 i.Education i.Hispanic i.Race1 i.Sex i.Income i.Vignette
esttab using mainA2.csv, replace se ///
drop(*.Age2 *.Education *.Hispanic *.Race1 *.Sex *.Income *.Vignette 0.* 1.Insurance#0.*) ///
scalars("r2 R-squared" "N") sfmt(%9.3f %9.0gc) b(%8.3f) se(%8.3f) star par 

use "data_vignetteA.dta", clear
keep if Insurance >= 1
gen Insurance1 = Insurance - 1
eststo model1: reg Outcome Insurance1##Value
eststo model2: reg Outcome Insurance1##Value i.Age2 i.Education i.Hispanic i.Race1 i.Sex i.Income i.Vignette
esttab using mainA3.csv, replace se ///
drop(*.Age2 *.Education *.Hispanic *.Race1 *.Sex *.Income *.Vignette 0.* 1.Insurance1#0.*) ///
scalars("r2 R-squared" "N") sfmt(%9.3f %9.0gc) b(%8.3f) se(%8.3f) star par 

********* Vignette B analysis
use "data_vignetteB.dta", clear
keep if Insurance <= 1
eststo model1: reg Outcome Insurance##Value
eststo model2: reg Outcome Insurance##Value i.Age2 i.Education i.Hispanic i.Race1 i.Sex i.Income i.Vignette
esttab using mainB1.csv, replace se ///
drop(*.Age2 *.Education *.Hispanic *.Race1 *.Sex *.Income *.Vignette 0.* 1.Insurance#0.*) ///
scalars("r2 R-squared" "N") sfmt(%9.3f %9.0gc) b(%8.3f) se(%8.3f) star par 

drop if PP <= 125000 & Insurance == 0 & Outcome == 1
eststo model1: reg Outcome Insurance##Value
eststo model2: reg Outcome Insurance##Value i.Age2 i.Education i.Hispanic i.Race1 i.Sex i.Income i.Vignette
esttab using mainB2.csv, replace se ///
drop(*.Age2 *.Education *.Hispanic *.Race1 *.Sex *.Income *.Vignette 0.* 1.Insurance#0.*) ///
scalars("r2 R-squared" "N") sfmt(%9.3f %9.0gc) b(%8.3f) se(%8.3f) star par 


use "data_vignetteB.dta", clear
keep if Insurance >= 1
gen Insurance1 = Insurance - 1
eststo model1: reg Outcome Insurance1##Value
eststo model2: reg Outcome Insurance1##Value i.Age2 i.Education i.Hispanic i.Race1 i.Sex i.Income i.Vignette
esttab using mainB3.csv, replace se ///
drop(*.Age2 *.Education *.Hispanic *.Race1 *.Sex *.Income *.Vignette 0.* 1.Insurance1#0.*) ///
scalars("r2 R-squared" "N") sfmt(%9.3f %9.0gc) b(%8.3f) se(%8.3f) star par 

********* Vignette C analysis
use "data_vignetteC.dta", clear
keep if Insurance <= 1
eststo model1: reg Outcome Insurance##Value
eststo model2: reg Outcome Insurance##Value i.Age2 i.Education i.Hispanic i.Race1 i.Sex i.Income i.Vignette
esttab using mainC1.csv, replace se ///
drop(*.Age2 *.Education *.Hispanic *.Race1 *.Sex *.Income *.Vignette 0.* 1.Insurance#0.*) ///
scalars("r2 R-squared" "N") sfmt(%9.3f %9.0gc) b(%8.3f) se(%8.3f) star par 

drop if PP <= 55000 & Insurance == 0 & Outcome == 1
eststo model1: reg Outcome Insurance##Value
eststo model2: reg Outcome Insurance##Value i.Age2 i.Education i.Hispanic i.Race1 i.Sex i.Income i.Vignette
esttab using mainC2.csv, replace se ///
drop(*.Age2 *.Education *.Hispanic *.Race1 *.Sex *.Income *.Vignette 0.* 1.Insurance#0.*) ///
scalars("r2 R-squared" "N") sfmt(%9.3f %9.0gc) b(%8.3f) se(%8.3f) star par 


use "data_vignetteC.dta", clear
keep if Insurance >= 1
gen Insurance1 = Insurance - 1
eststo model1: reg Outcome Insurance1##Value
eststo model2: reg Outcome Insurance1##Value i.Age2 i.Education i.Hispanic i.Race1 i.Sex i.Income i.Vignette
esttab using mainC3.csv, replace se ///
drop(*.Age2 *.Education *.Hispanic *.Race1 *.Sex *.Income *.Vignette 0.* 1.Insurance1#0.*) ///
scalars("r2 R-squared" "N") sfmt(%9.3f %9.0gc) b(%8.3f) se(%8.3f) star par 

********* Vignette D analysis
use "data_vignetteD.dta", clear
keep if Insurance <= 1
eststo model1: reg Outcome Insurance##Value
eststo model2: reg Outcome Insurance##Value i.Age2 i.Education i.Hispanic i.Race1 i.Sex i.Income i.Vignette
esttab using mainD1.csv, replace se ///
drop(*.Age2 *.Education *.Hispanic *.Race1 *.Sex *.Income *.Vignette 0.* 1.Insurance#0.*) ///
scalars("r2 R-squared" "N") sfmt(%9.3f %9.0gc) b(%8.3f) se(%8.3f) star par 

drop if PP <= 45000 & Insurance == 0 & Outcome == 1
eststo model1: reg Outcome Insurance##Value
eststo model2: reg Outcome Insurance##Value i.Age2 i.Education i.Hispanic i.Race1 i.Sex i.Income i.Vignette
esttab using mainD2.csv, replace se ///
drop(*.Age2 *.Education *.Hispanic *.Race1 *.Sex *.Income *.Vignette 0.* 1.Insurance#0.*) ///
scalars("r2 R-squared" "N") sfmt(%9.3f %9.0gc) b(%8.3f) se(%8.3f) star par 


use "data_vignetteD.dta", clear
keep if Insurance >= 1
gen Insurance1 = Insurance - 1
eststo model1: reg Outcome Insurance1##Value
eststo model2: reg Outcome Insurance1##Value i.Age2 i.Education i.Hispanic i.Race1 i.Sex i.Income i.Vignette
esttab using mainD3.csv, replace se ///
drop(*.Age2 *.Education *.Hispanic *.Race1 *.Sex *.Income *.Vignette 0.* 1.Insurance1#0.*) ///
scalars("r2 R-squared" "N") sfmt(%9.3f %9.0gc) b(%8.3f) se(%8.3f) star par 

********* Vignette E analysis
use "data_vignetteE.dta", clear
keep if Insurance <= 1
eststo model1: reg Outcome Insurance##Value
eststo model2: reg Outcome Insurance##Value i.Age2 i.Education i.Hispanic i.Race1 i.Sex i.Income i.Vignette
esttab using mainE1.csv, replace se ///
drop(*.Age2 *.Education *.Hispanic *.Race1 *.Sex *.Income *.Vignette 0.* 1.Insurance#0.*) ///
scalars("r2 R-squared" "N") sfmt(%9.3f %9.0gc) b(%8.3f) se(%8.3f) star par 

drop if PP <= 15000 & Insurance == 0 & Outcome == 1
eststo model1: reg Outcome Insurance##Value
eststo model2: reg Outcome Insurance##Value i.Age2 i.Education i.Hispanic i.Race1 i.Sex i.Income i.Vignette
esttab using mainE2.csv, replace se ///
drop(*.Age2 *.Education *.Hispanic *.Race1 *.Sex *.Income *.Vignette 0.* 1.Insurance#0.*) ///
scalars("r2 R-squared" "N") sfmt(%9.3f %9.0gc) b(%8.3f) se(%8.3f) star par 


use "data_vignetteE.dta", clear
keep if Insurance >= 1
gen Insurance1 = Insurance - 1
eststo model1: reg Outcome Insurance1##Value
eststo model2: reg Outcome Insurance1##Value i.Age2 i.Education i.Hispanic i.Race1 i.Sex i.Income i.Vignette
esttab using mainE3.csv, replace se ///
drop(*.Age2 *.Education *.Hispanic *.Race1 *.Sex *.Income *.Vignette 0.* 1.Insurance1#0.*) ///
scalars("r2 R-squared" "N") sfmt(%9.3f %9.0gc) b(%8.3f) se(%8.3f) star par 

********* Vignette F analysis
use "data_vignetteF.dta", clear
keep if Insurance <= 1
eststo model1: reg Outcome Insurance##Value
eststo model2: reg Outcome Insurance##Value i.Age2 i.Education i.Hispanic i.Race1 i.Sex i.Income i.Vignette
esttab using mainF1.csv, replace se ///
drop(*.Age2 *.Education *.Hispanic *.Race1 *.Sex *.Income *.Vignette 0.* 1.Insurance#0.*) ///
scalars("r2 R-squared" "N") sfmt(%9.3f %9.0gc) b(%8.3f) se(%8.3f) star par 

drop if PP <= 20000 & Insurance == 0 & Outcome == 1
eststo model1: reg Outcome Insurance##Value
eststo model2: reg Outcome Insurance##Value i.Age2 i.Education i.Hispanic i.Race1 i.Sex i.Income i.Vignette
esttab using mainF2.csv, replace se ///
drop(*.Age2 *.Education *.Hispanic *.Race1 *.Sex *.Income *.Vignette 0.* 1.Insurance#0.*) ///
scalars("r2 R-squared" "N") sfmt(%9.3f %9.0gc) b(%8.3f) se(%8.3f) star par 

use "data_vignetteF.dta", clear
keep if Insurance >= 1
gen Insurance1 = Insurance - 1
eststo model1: reg Outcome Insurance1##Value
eststo model2: reg Outcome Insurance1##Value i.Age2 i.Education i.Hispanic i.Race1 i.Sex i.Income i.Vignette
esttab using mainF3.csv, replace se ///
drop(*.Age2 *.Education *.Hispanic *.Race1 *.Sex *.Income *.Vignette 0.* 1.Insurance1#0.*) ///
scalars("r2 R-squared" "N") sfmt(%9.3f %9.0gc) b(%8.3f) se(%8.3f) star par 


********* Vignette G analysis
use "data_vignetteG.dta", clear
keep if Insurance <= 1
eststo model1: reg Outcome Insurance##Value
eststo model2: reg Outcome Insurance##Value i.Age2 i.Education i.Hispanic i.Race1 i.Sex i.Income i.Vignette
esttab using mainG1.csv, replace se ///
drop(*.Age2 *.Education *.Hispanic *.Race1 *.Sex *.Income *.Vignette 0.* 1.Insurance#0.*) ///
scalars("r2 R-squared" "N") sfmt(%9.3f %9.0gc) b(%8.3f) se(%8.3f) star par 

drop if PP <= 70000 & Insurance == 0 & Outcome == 1
eststo model1: reg Outcome Insurance##Value
eststo model2: reg Outcome Insurance##Value i.Age2 i.Education i.Hispanic i.Race1 i.Sex i.Income i.Vignette
esttab using mainG2.csv, replace se ///
drop(*.Age2 *.Education *.Hispanic *.Race1 *.Sex *.Income *.Vignette 0.* 1.Insurance#0.*) ///
scalars("r2 R-squared" "N") sfmt(%9.3f %9.0gc) b(%8.3f) se(%8.3f) star par 


use "data_vignetteG.dta", clear
keep if Insurance >= 1
gen Insurance1 = Insurance - 1
eststo model1: reg Outcome Insurance1##Value
eststo model2: reg Outcome Insurance1##Value i.Age2 i.Education i.Hispanic i.Race1 i.Sex i.Income i.Vignette
esttab using mainG3.csv, replace se ///
drop(*.Age2 *.Education *.Hispanic *.Race1 *.Sex *.Income *.Vignette 0.* 1.Insurance1#0.*) ///
scalars("r2 R-squared" "N") sfmt(%9.3f %9.0gc) b(%8.3f) se(%8.3f) star par 

********* Vignette H analysis
use "data_vignetteH.dta", clear
keep if Insurance <= 1
eststo model1: reg Outcome Insurance##Value
eststo model2: reg Outcome Insurance##Value i.Age2 i.Education i.Hispanic i.Race1 i.Sex i.Income i.Vignette
esttab using mainH1.csv, replace se ///
drop(*.Age2 *.Education *.Hispanic *.Race1 *.Sex *.Income *.Vignette 0.* 1.Insurance#0.*) ///
scalars("r2 R-squared" "N") sfmt(%9.3f %9.0gc) b(%8.3f) se(%8.3f) star par 


drop if PP <= 85000 & Insurance == 0 & Outcome == 1
eststo model1: reg Outcome Insurance##Value
eststo model2: reg Outcome Insurance##Value i.Age2 i.Education i.Hispanic i.Race1 i.Sex i.Income i.Vignette
esttab using mainH2.csv, replace se ///
drop(*.Age2 *.Education *.Hispanic *.Race1 *.Sex *.Income *.Vignette 0.* 1.Insurance#0.*) ///
scalars("r2 R-squared" "N") sfmt(%9.3f %9.0gc) b(%8.3f) se(%8.3f) star par 


use "data_vignetteH.dta", clear
keep if Insurance >= 1
gen Insurance1 = Insurance - 1
eststo model1: reg Outcome Insurance1##Value
eststo model2: reg Outcome Insurance1##Value i.Age2 i.Education i.Hispanic i.Race1 i.Sex i.Income i.Vignette
esttab using mainH3.csv, replace se ///
drop(*.Age2 *.Education *.Hispanic *.Race1 *.Sex *.Income *.Vignette 0.* 1.Insurance1#0.*) ///
scalars("r2 R-squared" "N") sfmt(%9.3f %9.0gc) b(%8.3f) se(%8.3f) star par 


// remove data created, for windows
capture{
	forval vig = 1/8{
		local vigtag : word `vig' of `c(ALPHA)'
		erase data_vignette`vigtag'.dta
	}
}
// if not windows
if _rc != 0{
	forval vig = 1/8{
		local vigtag : word `vig' of `c(ALPHA)'
		rm data_vignette`vigtag'.dta
	}
}
