# Supplementary material for: Distinguishing moral hazard from access for high-cost healthcare under insurance
Source: PLoS One. 2020 Apr 17;15(4):e0231768. doi: 10.1371/journal.pone.0231768 (PMC7164657; doi:10.1371/journal.pone.0231768)
Supplement: S2 Data — (ZIP) [file pone.0231768.s014.zip › Stata_Files/MWW_Ttest.do]

/*------------------------------------------------------------------------------
Non-Parametric Tests Script for PLOS ONE submission
Paper: DISTINGUISHING MORAL HAZARD FROM ACCESS 
IN THE CONTEXT OF HIGH-COST HEALTHCARE 
Last modified: 12/17/2019
------------------------------------------------------------------------------*/
set more off
eststo clear

/*------------------------------------------------------------------------------
define program
------------------------------------------------------------------------------*/

capture program drop _all

program def np_test
syntax if
*** Mann-Whitney U test / Wilcoxon rank-sum test
ranksum Outcome `if', by(Insurance) porder 

*** T-test assume equal variance
ttest Outcome `if', by(Insurance) 

end


/*------------------------------------------------------------------------------
Amazon Sample
------------------------------------------------------------------------------*/

use "amazon_data.dta", clear

rename Bucarin_consumption Outcome
rename Drug_Type Value

foreach direction in "<=" ">="{
	foreach gp in " & Value==0" " & Value==1" ""{
		np_test if Insurance `direction' 1 `gp'
	}
}


/*------------------------------------------------------------------------------
SSI Sample
------------------------------------------------------------------------------*/

use "fulldata_stata.dta", clear

foreach direction in "<=" ">="{
	foreach gp in " & Value==0" " & Value==1" ""{
		np_test if Insurance `direction' 1 `gp'
	}
}
