# Supplementary material for: Distinguishing moral hazard from access for high-cost healthcare under insurance
Source: PLoS One. 2020 Apr 17;15(4):e0231768. doi: 10.1371/journal.pone.0231768 (PMC7164657; doi:10.1371/journal.pone.0231768)
Supplement: S2 Data — (ZIP) [file pone.0231768.s014.zip › Stata_Files/ReadMe.txt]

main_script.do
This script runs the regression analysis for the Amazon Sample (Table 3 Panel A and Table S3), and the SSI sample (Table 3 Panel B and Table S4-S12)

MWW_Ttest.do
This scripts runs the Mann-Whitney U test and T-test for table 2

amazon_data.dta contains the data for the Amazon sample
fulldata_stata.dta contains the data for the SSI sample
